# Supplementary material for: Native plant diversity for ecological reclamation in Moroccan open-pit phosphate mines
Source: Biodivers Data J. 2023 Jul 11;11:e104592. doi: 10.3897/BDJ.11.e104592 (PMC10354659; doi:10.3897/BDJ.11.e104592)
Supplement: Supplementary material 1 — Table S1 [file bdj-11-e104592-s001.xlsx]

## Sheet: Feuil1
Taxonomic family	Latin name	Code	Uses porpose	BCM	BGM	YSM	KHM	References
Aizoaceae	Aizoanthemopsis hispanica (L.) Klak	Ai.hi	Phytoextraction	1	1	0	0	El Berkaoui et al., (2021); Midhat et al., (2017)
	Mesembryanthemum crystallinum L.	Me.cr	ND	1	0	0	0	ND
	Mesembryanthemum nodiflorum L.	Me.no	ND	1	0	0	0	ND
	Sesuvium portulacastrum (L.) L.	Se.po	Phytodesalination	1	0	0	0	Ayyappan et al., (2016); Lokhande et al., (2011); Lokhande (2013); Mnasri et al., (2015); Rabhi et al., (2010); Zaier et al., (2010)
Amaranthaceae	Amaranthus thunbergii Moq.	Am.th	ND	0	1	0	1	ND
	Anabasis aretioides Coss. & Moq. ex Bunge	An.ar	Phytodesalination	1	0	0	0	Saddhe et al., (2020)
	Anabasis oropediorum Maire	An.or	ND	1	0	0	0	ND
	Atriplex nummularia Lindl.	At.nu	Phytodesalination	1	1	1	1	Dos Santos et al., (2022); Leite et al., (2020); Zucca et al., (2013)
	Atriplex semibaccata R. Br.	At.se	Lands revegetation	0	1	1	1	Guo et al., (2012); Silva et al., (2016); Zine et al., (2020)
	Bassia muricata (L.) Asch.	Ba.mu	ND	1	1	1	0	ND
	Beta macrocarpa Guss.	Be.ma	ND	0	1	0	0	ND
	Chenopodium boscianum Moq.	Ch.bo	Phytoaccumulation	0	1	1	1	Ebrahimi (2016); Janasová (2018); Shukla et al., (2022)
	Chenopodium murale L.	Ch.mu	Phytoaccumulation	0	0	0	1	Porębska & Ostrowska (1999)
	Cornulaca monacantha Delile	Co.mo	ND	1	0	0	0	Movaghari et al., (2020)
	Halocnemum strobilaceum (Pall.) M. Bieb.	Ha.st	Phytoremediation	1	0	0	0	Bobtana, et al., (2019)
	Haloxylon scoparia (Pomel) Il'in	Ha.sc	Phytoremediation	0	1	0	0	Bayouli et al., (2021); Bobtana et al., (2019); Ouaryi et al., (2016)
	Salsola soda L.	Sa.so	Phytoextraction	1	1	0	0	Lorestani et al., (2013)
	Salsola tetragona Delile	Sa.te	ND	1	0	0	0	ND
	Salsola vermiculata L.	Sa.ve	Phytoaccumulation	1	0	0	0	Sanjosé et al., (2021)
	Suaeda ifniensis Caball. ex Maire	Su.if	ND	1	0	0	0	ND
	Suaeda vera Forssk. ex J. F. Gmel.	Su.ve	Phytoremediation	1	0	0	0	Gómez-Garrido et al., (2018)
	Suaeda vermiculata Forssk. ex J. F. Gmel.	Su.ve1	Phytodesalination	1	0	0	0	Naz et al., (2022)
	Traganum nudatum Delile	Tr.nu	ND	1	0	0	0	Al-Rowaily et al., (2020)
Anacardiaceae	Searsia tripartita (Ucria) Moffett	Se.tr	ND	1	0	0	0	ND
Apiaceae	Carum sp.	Ca.sp	Phytoaccumulation	0	0	0	1	Zhang et al., 2020
	Deverra battandieri (Maire) Podlech	De.ba	ND	1	0	0	0	ND
	Eryngium ilicifolium Lam.	Er.il	Phytoaccumulation	0	1	1	0	Nouri et al., (2013)
	Eryngium palmatum Pančić & Vis.	Er.pa	ND	0	0	1	0	ND
	Eryngium variifolium Coss.	Er.va	ND	0	1	0	0	ND
Apocynaceae	Calotropis procera (Aiton) W.T. Aiton	Ca.pr	Phytoaccumulation	1	0	0	0	D'Souza et al., (2010); Usman et al., (2020)
Arecaceae	Chamaerops humilis L.	Ch.hu	Restoration	0	1	1	0	Parraga-Aguado et al., (2013)
	Phoenix dactylifera L.	Ph.da	Phytoremediation	1	0	0	0	Ghadbane et al., (2021); Sivarajasekar et al., (2019)
Asparagaceae	Asparagus acutifolius L.	As.ac	Phytoremediation	0	1	1	0	Heckenroth et al., (2016)
	Asparagus horridus L.	As.ho	ND	0	0	0	1	ND
	Drimia undata Stearn	Dr.un	ND	0	1	0	0	ND
Asphodelaceae	Asphodelus tenuifolius Cav.	As.te	Phytostabilisation	0	1	0	0	Alyazouri et al., (2014); El Berkaoui et al., (2021)
Boraginaceae	Anchusa undulata L.	An.un	Phytostabilisation	0	0	0	1	Alyazouri et al., (2014); Antoniadis et al., (2022)
	Asperugo procumbens L.	As.pr	Phytoremediation	0	0	0	1	Panchenko et al., (2022)
	Borago officinalis L.	Bo.of	Phytodesalination	0	0	0	1	Badi & Sorooshzadeh (2011); Chaabani et al., (2017)
	Echium horridum Batt.	Ec.ho	ND	0	0	0	1	ND
	Echium humile Desf.	Ec.hu	ND	0	1	1	0	ND
	Echium plantagineum L.	Ec.pl	Phytoaccumulation	0	1	0	0	Midhat et al., (2017)
	Heliotropium crispum Desf.	He.cr	Metal-tolerant	1	0	0	0	Ibraheem et al., (2021)
	Heliotropium europaeum L.	He.eu	Metal-tolerant	0	1	1	0	Antoniadis et al., (2017); Hajihashemi et al., (2021)
	Ogastemma pusillum (Coss. & Durieu ex Bonnet & Barratte) Brummitt	Og.pu	ND	1	0	0	0	ND
Brassicaceae	Alyssum sp.	Al.sp	Phytoaccumulation	0	0	0	1	Broadhurst & Chaney (2016); Cassina et al., (2011)
	Anastatica hierochuntica L.	An.hi	Phytoremediation	1	0	0	0	Ram & Gupta (1997)
	Biscutella didyma L.	Bi.di	Phytoaccumulation	0	1	0	0	Chaabani et al., (2017)
	Diplotaxis catholica (L.) DC.	Di.ca	Phytostabilisation	0	1	0	0	Madejón et al., (2007)
	Diplotaxis tenuisiliqua Delile	Di.te	Phytoaccumulation	0	1	1	1	Ozturk et al., (2013)
	Foleyola billotii Maire	Fo.bi	ND	1	0	0	0	ND
	Hirschfeldia incana (L.) Lagr.-Foss.	Hi.in	Phytoaccumulation	0	1	1	0	Auguy et al., (2013); Chaabani et al., (2017)
	Matthiola parviflora W.T.Aiton	Ma.pa	ND	0	1	1	0	ND
	Rapistrum rugosum (L.) All.	Ra.ru	Phytoaccumulation	0	0	0	1	Saghi et al., (2016)
	Zilla spinosa (L.) Prantl	Zi.sp	Phytoaccumulation	1	0	0	0	Ebyan (2019)
Capparaceae	Capparis spinosa L.	Ca.sp1	Remediation	0	0	0	1	Cetinkaya & Sozen (2011); Shahin Jahan-Nejati et al., (2021); Stylianou et al., (2020)
	Cleome amblyocarpa Barratte & Murb.	Cl.am	ND	1	0	0	0	ND
Caprifoliaceae	Scabiosa semipapposa Salzm. ex DC.	Sc.se	ND	0	0	0	1	ND
Caryophyllaceae	Herniaria hirsuta L.	He.hi	Metal-tolerant	0	1	1	1	Remon et al., (2005)
	Paronychia argentea Lam.	Pa.ar	ND	0	1	1	0	ND
	Polycarpon tetraphyllum (L.) L.	Po.te	ND	0	1	0	0	ND
	Silene vulgaris (Moench) Garcke	Si.vu	Phytoaccumulation	0	0	0	1	Antoniadis et al., (2021); Brown et al., (1995)
	Spergula pentandra L.	Sp.pe	ND	0	1	0	0	ND
	Spergularia bocconei (Scheele) Graebner	Sp.bo	ND	0	1	1	0	ND
	Stellaria media (L.) Vill.	St.me	Phytoaccumulation	0	1	0	0	Lu et al., (2017)
Cistaceae	Helianthemum apenninum (L.) Mill	He.ap	Revegetation	0	1	0	0	Martin et al., (2001)
	Helianthemum getulum Pomel	He.ge	ND	1	0	0	0	ND
Compositae	Achillea santolinoides Lag.	Ac.sa	ND	0	0	0	1	ND
	Aetheorhiza bulbosa subsp. bulbosa	Ae.bu	ND	0	0	0	1	ND
	Anacyclus pyrethrum (L.) Lag.	An.py	ND	0	0	0	1	ND
	Anacyclus radiatus Loisel.	An.ra	ND	0	1	0	0	ND
	Anacyclus valentinus L.	An.va	Metal-tolerant	0	1	1	1	Zine et al., (2021)
	Asteriscus graveolens (Forssk.) Less.	As.gr	ND	0	1	1	0	Alhejoj et al., (2015)
	Atractylis cancellata L.	At.ca	ND	1	1	1	0	ND
	Brocchia cinerea (Delile) Vis.	Br.ci	ND	1	0	0	0	ND
	Calendula arvensis (Vaill.) L.	Ca.ar	Phytoaccumulation	0	1	1	1	Purakayastha & Chhonkar (2010); Sajad et al., (2020)
	Calendula stellata Cav.	Ca.st	ND	0	1	0	0	ND
	Carlina brachylepis (Batt.) Meusel & Kästner	Ca.br	ND	0	1	0	0	ND
	Centaurea napifolia L.	Ce.na	ND	0	0	0	1	ND
	Centaurea pullata L.	Ce.pu	Phytoaccumulation	0	1	0	0	Domínguez et al., (2017)
	Centaurea seridis L.	Ce.se	ND	0	0	0	1	ND
	Centaurea sulphurea Willd.	Ce.su	ND	0	1	0	0	ND
	Centranthus ruber (L.) DC.	Ce.ru	Phytoaccumulation	0	0	0	1	Angelova (2013)
	Cirsium ducellieri Maire	Ci.du	ND	0	1	0	0	ND
	Cotula coronopifolia L.	Co.co	Phytoaccumulation	0	0	0	1	Carvalho et al., (2000)
	Crepis vesicaria L.	Cr.ve	Phytoaccumulation	0	0	0	1	Gutiérrez-Ginés et al., (2015)
	Cynara cardunculus L.	Cy.ca	Phytoaccumulation	0	0	0	1	Arena et al., (2017)
	Cynara humilis L.	Cy.hu	Phytoaccumulation	0	0	0	1	Garau et al., (2021)
	Dittrichia viscosa (L.) Greuter	Di.vi	Phytoaccumulation	0	0	1	0	Guarino et al., (2018); Papadiab et al., (2020); Parolin et al., (2014)
	Echinops spinosissimus Turra	Ec.sp	ND	0	1	0	1	ND
	Filago hurdwarica (Wall. ex DC.) Wagenitz	Fi.hu	ND	0	1	0	0	ND
	Glebionis coronaria (L.) Cass. ex Spach	Gl.co	Phytoaccumulation	0	1	0	1	Reda A.I. Abou-Shanab et al., (2017)
	Glebionis segetum (L.) Fourr.	Gl.se	ND	0	1	0	0	ND
	Lactuca serriola L.	La.se	Phytoaccumulation	0	1	0	0	Porębska & Ostrowska (1999); Reda A.I. Abou-Shanab et al., (2017)
	Lactuca viminea (L.) J. Presl & C. Presl	La.vi	Phytoaccumulation	0	1	1	0	Boularbah et al., (2006)
	Launaea arborescens (Batt.) Murb.	La.ar	Metal-tolerant	1	1	1	0	Arévalo et al., (2017)
	Mantisalca salmantica (L.) Briq. et Cavill.	Ma.sa	ND	0	1	0	0	ND
	Pallenis hierochuntica (Michon) Greuter	Pa.hi	ND	0	1	0	0	ND
	Pallenis spinosa (L.) Cass.	Pa.sp	ND	0	1	0	1	ND
	Phagnalon saxatile (L.) Cass.	Ph.sa	Metal-tolerant	0	1	0	0	Conesa et al., (2007)
	Pulicaria undulata (L.) Kostel.	Pu.un	Phytoaccumulation	1	0	0	0	El Ghazalia et al., (2016)
	Reichardia gaditana (Willk.) Samp.	Re.ga	ND	0	0	0	1	ND
	Reichardia tingitana Roth	Re.ti	ND	0	1	0	1	ND
	Schinus molle L.	Sc.mo	Phytoaccumulation	0	0	0	1	Lam et al., (2017)
	Scolymus hispanicus L.	Sc.hi	Phytoaccumulation	0	1	1	1	Midhat et al., (2017)
	Seriphidium herba-alba (Asso) Y.R.Ling	Se.he	Phytoaccumulation	0	1	0	0	Hasnaoui et al., (2020)
	Silybum marianum (L.) Gaertn.	Si.ma	Phytoaccumulation	0	1	1	0	Hunce et al., (2019)
	Sonchus asper (L.) Hill	So.as	Phytoaccumulation	0	1	0	0	Mei et al., (2022)
	Tolpis barbata (L.) Gaertn.	To.ba	ND	0	1	0	0	ND
	Tolpis nemoralis Font Quer	To.ne	ND	0	0	0	1	ND
	Urospermum dalechampii (L.) F. W. Schmidt	Ur.da	ND	0	0	0	1	ND
	Warionia saharae Benthem ex Benth. & Coss.	Wa.sa	ND	1	0	0	0	ND
Convolvulaceae	Convolvulus althaeoides L.	Co.al	ND	0	1	1	0	ND
	Convolvulus arvensis L.	Co.ar	Phytoaccumulation	0	1	1	0	Gardea-Torresdey et al., (2004)
Crassulaceae	Umbilicus rupestris (Salisb.) Dandy	Um.ru	ND	0	1	0	0	ND
Cucurbitaceae	Citrullus colocynthis (L.) Schrader	Ci.co	Phytoaccumulation	1	1	0	0	Al-Yemni et al., (2011); Midhat et al., (2021)
Euphorbiaceae	Euphorbia nicaeensis All.	Eu.ni	ND	0	0	0	1	ND
	Euphorbia officinarum L.	Eu.of	ND	1	0	0	0	ND
Fabaceae	Acacia saligna (Labill.) Wendl.	Ac.sa1	Phytoaccumulation	0	0	0	1	Marchiol et al., (2013)
	Astragalus caprinus L.	As.ca	ND	0	1	0	0	ND
	Ceratonia siliqua L.	Ce.si	Phytoaccumulation	0	0	0	1	Madejón et al., (2018)
	Crotalaria saharae Cosson	Cr.sa	ND	1	0	0	0	ND
	Ebenus pinnata Aiton	Eb.pi	ND	0	1	0	0	ND
	Hippocrepis multisiliquosa L.	Hi.mu	ND	0	1	0	0	ND
	Hypericum pubescens Boiss.	Hy.pu	ND	0	0	0	1	ND
	Lotus arenarius Brot.	Lo.ar	ND	0	1	0	0	ND
	Lotus corniculatus L.	Lo.co	Revegetation	0	1	0	0	Remon et al., (2005)
	Lotus creticus L.	Lo.cr	Revegetation	0	0	0	1	Belesky (1999)
	Lotus maroccanus Ball	Lo.ma	ND	0	0	0	1	ND
	Lupinus angustifolius L.	Lu.an	Phytoaccumulation	0	1	1	0	Mains et al., (2006)
	Medicago orbicularis (L.) Bartal.	Me.or	Revegetation	0	1	0	0	Barrett‐Lennard (2020)
	Medicago polymorpha L.	Me.po	Revegetation	0	1	0	0	Barrett‐Lennard (2020)
	Medicago rotata Boiss.	Me.ro	Revegetation	0	0	0	1	Barrett‐Lennard (2020)
	Melilotus sulcatus Desf.	Me.su	Phytodesalination	0	1	0	0	Midhat et al., (2017)
	Ononis natrix L.	On.na	Phytoaccumulation	0	1	1	0	Poschenrieder et al., (2001)
	Parkinsonia aculeata L.	Pa.ac	Phytoremediation	1	1	0	0	Al-Tameemi et al., (2020)
	Retama monosperma (L.) Boiss.	Re.mo	Phytoaccumulation	0	1	0	0	Domínguez et al., (2016
	Tripodion tetraphyllum (L.) Fourr.	Tr.te	ND	0	1	0	0	ND
	Vachellia tortilis (Forssk.) Galasso & Banfi	Va.to	ND	1	0	0	0	ND
	Vicia sativa L.	Vi.sa	Phytoremediation	0	1	1	0	Ibáñez et al., (2012)
Frankeniaceae	Frankenia pulverulenta L.	Fr.pu	Phytodesalination	0	1	0	0	ND
Gentianaceae	Centaurium maritimum (L.) Fritsch	Ce.ma	ND	0	0	0	1	ND
Geraniaceae	Erodium brachycarpum (Godron) Thell.	Er.br	ND	0	0	0	1	ND
	Erodium cicutarium (L.) L'Hér. ex Aiton,	Er.ci	ND	0	1	0	0	ND
	Erodium malacoides (L.) L'Hér.	Er.ma	Revegetation	0	1	0	0	Bochet et al., (2010)
	Erodium oxyrhinchum M.Bieb.	Er.ox	ND	0	0	0	1	ND
	Geranium rotundifolium L.	Ge.ro	ND	0	1	0	0	ND
Gisekiaceae	Gisekia pharnaceoides L.	Gi.ph	ND	1	0	0	0	ND
Juncaceae	Juncus acutus L	Ju.ac	Phytoremediation	0	0	1	0	Syranidou et al., (2017)
Lamiaceae	Ballota hirsuta (Willd.) Benth.	Ba.hi	ND	0	1	0	1	ND
	Lamium amplexicaule L.	La.am	ND	0	0	0	1	ND
	Lavandula multifida Burm.f.	La.mu	ND	0	1	0	0	ND
	Marrubium alysson L.	Ma.al	ND	1	0	0	0	ND
	Marrubium vulgare L.	Ma.vu	Phytoaccumulation	0	1	0	1	Sajad et al., (2020)
	Salvia aegyptiaca L.	Sa.ae	Phytoaccumulation	1	1	0	0	El Berkaoui et al., (2022)
	Teucrium polium L.	Te.po	Phytoaccumulation	0	0	0	1	Sinegani & Dastjerdi (2009)
	Teucrium spinosum L.	Te.sp	ND	0	0	0	1	ND
Linaceae	Linum strictum L.	Li.st	ND	0	1	0	0	ND
Malvaceae	Malva parviflora L.	Ma.pa1	Phytoaccumulation	0	1	0	1	Ibrahim et al., (2013)
Myrtaceae	Eucalyptus sp.	Eu.sp	Phytoremediation	1	0	0	1	Luo et al., (2018)
Nitrariaceae	Nitraria schoberi L.	Ni.sc	Restoration	1	0	0	0	García-Caparrós et al., (2020)
	Peganum harmala L.	Pe.ha	Phytoaccumulation	0	1	1	0	Boularbah et al., (2006)
Orobanchaceae	Parentucellia latifolia (L.) Caruel	Pa.la	ND	0	0	0	1	ND
Papaveraceae	Fumaria agraria Lag.	Fu.ag	ND	0	1	0	0	ND
	Glaucium flavum Crantz	Gl.fl	Phytoaccumulation	0	1	1	0	Martínez-Sánchez et al., (2012)
	Papaver rhoeas L.	Pa.rh	Restoration	0	1	1	0	Suchkova et al., (2014)
Plantaginaceae	Acanthorrhinum ramosissimum (Cosson & Durieu) Rothm.	Ac.ra	ND	1	0	0	0	ND
	Misopates calycinum (Lange) Rothm.	Mi.ca	ND	0	1	0	0	ND
	Plantago coronopus L.	Pl.co	Revegetation	0	0	1	1	Bochet et al., (2010)
Plumbaginaceae	Limonium lobatum (L.f.) Kuntze	Li.lo	Phytoaccumulation	0	1	1	1	Midhat et al., 2019
	Plumbago europaea L.	Pl.eu	ND	0	1	0	0	ND
	Saharanthus ifniensis (Caball.) M.B.Crespo & Lledó	Sa.if	ND	1	0	0	0	ND
Poaceae	Avena fatua L.	Av.fa	Revegetation	0	1	1	0	Guittonny-Larchevêque et al., (2016)
	Festuca tectorum Jess.	Fe.te	ND	0	1	1	0	ND
	Cynodon dactylon (L.) Pers.	Cy.da	ND	0	1	1	0	Maiti & Pandey (2021); Tripathi et al., (2022)
	Festuca valentina (St-Yves) Markgr.-Dann	Fe.va	Metal-tolerant	0	1	1	0	Anthony Bradshaw (1997)
	Hordeum murinum L.	Ho.mu	Revegetation	0	1	0	0	Bochet et al., (2010)
	Hyparrhenia hirta (L.) Stapf	Hy.hi	Phytoaccumulation	0	1	1	0	Okereafor et al., (2020)
	Lamarckia aurea (L.) Moench	La.au	ND	0	1	1	0	ND
	Lolium rigidum Gaudin	Lo.ri	ND	0	1	1	0	ND
	Lygeum spartum Loefl. ex L.	Ly.sp	Phytoaccumulation	0	1	1	0	Conesa et al., (2007)
	Stipa capensis Thunb.	St.ca	Phytoaccumulation	0	1	0	0	Midhat et al., (2019)
Polygonaceae	Emex spinosa (L.) Campd.	Em.sp	Phytoaccumulation	0	1	1	0	Muhammad Anwar Sajad et al., (2020)
	Polygonum aviculare L.	Po.av	Phytoaccumulation	0	0	0	1	Liu et al., (2016); González & González-Chávez (2006)
	Rumex vesicarius L.	Ru.ve	Phytoaccumulation	0	1	1	0	Chaabani et al., (2017)
Portulacaceae	Portulaca oleracea L.	Po.ol	Phytoremediation	0	1	0	0	Zanganeh et al., (2022)
Primulaceae	Lysimachia monelli (L.) U.Manns & Anderb.	Ly.mo	ND	0	1	1	0	ND
Ranunculaceae	Adonis microcarpa DC.	Ad.mi	ND	0	1	0	0	ND
	Delphinium cossonianum Batt.	De.co	ND	0	1	0	1	ND
	Delphinium pentagynum Lam	De.pe	ND	0	1	1	1	ND
	Delphinium peregrinum L.	De.pe1	ND	0	1	0	0	ND
Resedaceae	Reseda alba L.	Re.al	Phytoaccumulation	0	1	1	0	Nouri et al., (2010)
	Reseda lutea L.	Re.lu	Phytoaccumulation	0	1	1	1	Nouri et al., (2010)
Rhamnaceae	Ziziphus lotus (L.) Lam.	Zi.lo	Phytoremediation	0	1	1	1	Stylianou et al., (2020)
Rubiaceae	Cruciata articulata (L.) Ehrend.	Cr.ar	ND	0	0	0	1	ND
Rutaceae	Ruta montana (L.) L.	Ru.mo	ND	0	0	0	1	ND
Scrophulariaceae	Scrophularia canina L.	Sc.ca	Phytoaccumulation	0	1	0	0	Chaabani et al., (2017)
	Verbascum pseudocreticum Benedí & J.M.Monts.	Ve.ps	ND	0	0	0	1	ND
Solanaceae	Datura stramonium L.	Da.st	Phytoaccumulation	0	1	1	0	Shirkhani et al., (2021)
	Hyoscyamus albus L.	Hy.al	ND	0	1	1	0	ND
	Hyoscyamus muticus L.	Hy.mu	ND	1	0	0	0	ND
	Lycium shawii Roem. & Schult.	Ly.sh	ND	1	0	0	0	ND
	Nicotiana glauca R.C. Graham	Ni.gl	Metal-tolerant	0	1	1	1	Ellen et al., (2005)
	Solanum dulcamara L.	So.du	ND	0	0	0	1	ND
	Solanum herculeum Bohs	So.he	ND	0	0	0	1	ND
	Solanum nigrum L.	So.ni	Phytoremediation	0	0	0	1	ur Rehman et al., (2017)
	Solanum sisymbriifolium Lam.	So.si	ND	0	0	0	1	ND
	Withania frutescens (L.) Pauquy	Wi.fr	ND	0	1	1	1	ND
Tamaricaceae	Tamarix gallica L.	Ta.ga	Phytoaccumulation	0	0	1	0	Sghaier et al., (2019)
	Tamarix aphylla (L.) H.Karst.	Ta.ap	Phytoaccumulation	1	0	0	0	Madbouly & Al-Anwar (2018)
Thymelaeaceae	Daphne gnidium L.	Da.gn	Phytoaccumulation	0	0	0	1	Anawar et al., (2011)
Urticaceae	Forsskaolea tenacissima L.	Fo.te	Phytoremediation	1	0	0	0	Midhat et al., (2019)
	Urtica dioica L.	Ur.di	Phytoaccumulation	0	1	0	1	Shams et al., (2010); Sharifi et al., (2023)
Zygophyllaceae	Zygophyllum gaetulum Emb. & Maire	Zy.ga	ND	1	0	0	0	ND
	Zygophyllum zilloides (Humbert) Christenh. & Byng	Zy.zi	ND	1	0	0	0	ND
ND : No Data
BCM : Bou Craa phosphate mine
BGM : Ben Guerir phosphate mine
YSM : Youssofia phosphate mine
KHM : Khouribga phosphate mine
